# Supplementary material for: Finding gaps in the national electric vehicle charging station coverage of the United States
Source: Nat Commun. 2025 Jan 27;16:561. doi: 10.1038/s41467-024-55696-8 (PMC11772696; doi:10.1038/s41467-024-55696-8)
Supplement: Supplementary file 4 — Source data [file 41467_2024_55696_MOESM4_ESM.zip]

Archive with 2 entries (2 files):
- state_source_data.csv
- __MACOSX/._state_source_data.csv
